# Supplementary material for: Effect of Lactobacillus fermentum HFY06 Combined with Arabinoxylan on Reducing Lipid Accumulation in Mice Fed with High-Fat Diet
Source: Oxid Med Cell Longev. 2022 Apr 6;2022:1068845. doi: 10.1155/2022/1068845 (PMC9007687; doi:10.1155/2022/1068845)
Supplement: Supplementary Materials — Figure S1 and S2 are the melting curves of corresponding mRNA expression. [file 1068845.f1.zip]

Archive with 2 entries (2 files):
- Figure supplement 1.pdf
- Figure supplement 2.pdf
